# Supplementary material for: Association between Estrogen Levels and Temporomandibular Disorders: An Updated Systematic Review
Source: Int J Mol Sci. 2024 Sep 12;25(18):9867. doi: 10.3390/ijms25189867 (PMC11432328; doi:10.3390/ijms25189867)
Supplement: Supplementary file 1 [file ijms-25-09867-s001.zip]

Archive with 3 entries (3 files):
- Supplementary Material S1 PRISMA 2020 Abstract Checklist.pdf
- Supplementary Material S2 PRISMA 2020 Checklist.pdf
- Supplementary Material S3 Adaptation of the evaluation questionnaire..pdf
